# Supplementary material for: A biomathematical model of atherosclerosis in mice
Source: PLoS One. 2022 Aug 3;17(8):e0272079. doi: 10.1371/journal.pone.0272079 (PMC9348695; doi:10.1371/journal.pone.0272079)
Supplement: S2 File — The file contains data used for modelling. (XLSX) [file pone.0272079.s002.xlsx]

## Sheet: data
A biomathematical model of atherosclerosis in mice -- Data used for model development
Sibylle Schirm1*, Arash Haghikia2,3,7, Markus Brack4,5, Peter Ahnert1, Geraldine
Nouailles4, Norbert Suttorp5, Markus Loeffler1, Martin Witzenrath4,5, Markus Scholz1,6
1 Institute for Medical Informatics, Statistics and Epidemiology, University of Leipzig, Leipzig, Germany
2 Department of Cardiology, Charite Universitätsmedizin Berlin, Campus Benjamin Franklin, Berlin, Germany
3 DZHK (German Center for Cardiovascular Research), partner site Berlin, Berlin, Germany
4 Charite Universitätsmedizin Berlin, Corporate Member of Freie Universität Berlin and Humboldt-Universität zu Berlin, Division of Pulmonary Inflammation, Berlin, Germany
5 Charite Universitätsmedizin Berlin, Corporate Member of Freie Universität Berlin
and Humboldt-Universität zu Berlin, Department of Infectious Diseases and Respiratory Medicine, Berlin, Germany
6 LIFE Research Center of Civilization Diseases, University of Leipzig, Leipzig, Germany
7 Berlin Institute of Health (BIH), Berlin, Germany
*Corresponding author: sibylle.schirm@uni-leipzig.de
GroupNo	medication / diet	time [d]	Lesion Area pc		LDL mg/dl	Total Monocytes (x10³/ml)
4	HFD	154	11.2712
4	HFD	154	12.8154		148.607
4	HFD	154	13.0601		141.447
4	HFD	154	15.4928		199.081
4	HFD	154	9.2817		138.398
4	HFD	154	10.8264		206.924
4	HFD	154	9.14094		175.758	133.9
4	HFD	154	15.4911		99.7028	152.8
4	HFD	196	22.4		223.4	183
4	HFD	196	18.6		218.5	204
4	HFD	196	22.3		180.2	148
4	HFD	196	23.2		264.6	197
4	HFD	196	24.8		222.9	220
4	HFD	196	21.5		206.3	253
4	HFD	196	20.3		215.9	179
4	HFD	196	25.4		258.1	176
4	HFD	196	20.3		220.8	231
4	HFD	196	28.1		275.9	205
6	HFD ABIO	154	22.5692		275.576	116.5
6	HFD ABIO	154	26.8148		270.665	134.5
6	HFD ABIO	154	32.0681		169.003	154.5
6	HFD ABIO	154	12.5065		223.192	153.2
6	HFD ABIO	154	29.3302		240.552	105.6
6	HFD ABIO	154	20.1618		275.24	203
7	HFD PA	154	6.05443		137.948
7	HFD PA	154	6.43629		75.6705
7	HFD PA	154	5.24889		75.4402
7	HFD PA	154	5.01872		138.623
7	HFD PA	154	3.59428		112.168
7	HFD PA	154	11.5729		111.129
7	HFD PA	154	5.00209		80.6921	74.9
7	HFD PA	154	8.42146		89.1454	157.8
7	HFD PA	154	6.79834		182.522	119.1
7	HFD PA	154	6.92807		136.624	108.2
7	HFD PA	154	7.38386		75.0704	119.1
8	HFD PA ABIO	154	16.5669		147.833	86.1
8	HFD PA ABIO	154	24.0966		240.985	138.1
8	HFD PA ABIO	154	18.8609		199.369	99.7
8	HFD PA ABIO	154	24.7519		386.496	102.1
8	HFD PA ABIO	154	18.2782		223.541	193.7
8	HFD PA ABIO	154	16.0926		191.447	173
8	HFD PA ABIO	154	18.2366		226.229	162.2
9	HFD PA Imsupp	154	11.2453		173.212	251.4
9	HFD PA Imsupp	154	8.35662		169.546	48.4
9	HFD PA Imsupp	154	14.8561		194.766	215.2
9	HFD PA Imsupp	154	15.6774		165.213	230.2
9	HFD PA Imsupp	154	20.9925		223.719	171.5
9	HFD PA Imsupp	154	21.3417		188.382	97.5
9	HFD PA Imsupp	154	22.6147		146.392	140.2
10	HFD Imsupp	154	21.0706		243.977	88.9
10	HFD Imsupp	154	13.5472		233.308	123.5
10	HFD Imsupp	154	20.2505		89.3965	167.7
10	HFD Imsupp	154	22.4287		173.869	117
2	Control	154	8.30652		118.82
2	Control	154	2.96482		134.349
2	Control	154	5.20359		134.665
2	Control	154	1.62524		130.142
2	Control	154	8.41082		87.0458	212.9
2	Control	154	7.01574		80.6053	243.7
2	Control	154	2.00955		111.318	115
2	Control	154	8.06596		108.548	190.1
2	Control	196	10.4		134.5	224
2	Control	196	8.6		128.6	272
2	Control	196	6.2		110.3	142
2	Control	196	12.4		132.5	206
2	Control	196	11.3		135.7	127
2	Control	196	10.4		145.2	185
2	Control	196	9.5		161.2	210
2	Control	196	14.2		172.4	203
2	Control	196	7.6		141.3	165
2	Control	196	9.2		147.7	208
11	Control ABIO	154	14.0304		244.606	149.5
11	Control ABIO	154	14.5759		152.793	157.1
11	Control ABIO	154	14.9025		246.733	120.7
11	Control ABIO	154	22.7609		239.136	162
11	Control ABIO	154	19.2844
12	Control PA	154	3.00586		39.0708
12	Control PA	154	0.421033		109.496
12	Control PA	154	3.87755		73.5911
13	Control PA ABIO	154	17.2974		172.002	249.7
13	Control PA ABIO	154	15.917		89.3802	121.6
from literature:
Warnatsch A, Ioannou M, Wang Q, Papayannopoulos V. Inflammation. Neutrophil extracellular traps license macrophages for cytokine production in atherosclerosis. Science. 2015;349(6245):316-320. doi:10.1126/science.aaa8064.
The automated tool “ycasd” was used to extract the data from published figures as precisely as possible.
Ycasd. available: https://sourceforge.net/projects/ycasd/
Gross, A., Schirm, S. & Scholz, M. Ycasd? a tool for capturing and scaling data from graphical representations. BMC Bioinformatics 15 (2014).
GroupNo	GroupName	time [d]	Lesion Area pc
5	HFD	98	28.81
5	HFD	98	28.85
5	HFD	98	20.82
5	HFD	98	19.6
5	HFD	98	12.08
5	HFD	112	27.13
5	HFD	112	24.89
5	HFD	112	19.11
5	HFD	112	16.15
5	HFD	112	15
5	HFD	112	13.85
5	HFD	112	12.76
5	HFD	112	12.43
5	HFD	112	13.02
5	HFD	112	9.26
5	HFD	112	8.67
from literature:
Li Y, Zhang CG, Wang XH, Liu DH. Progression of atherosclerosis in ApoE-knockout mice fed on a high-fat diet. European Review for Medical and Pharmacological Sciences. 2016;20:3863-3867.
GroupNo	GroupName	time [d]	mean lesion area pc	SD lesion area
3	HFD	91	7.2	1.9
3	HFD	182	18.6	4.7
3	HFD	273	36.6	10.2
3	HFD	364	49.7	15.4
1	Control	91	0.7	0.1
1	Control	182	3.3	0.8
1	Control	273	5.2	1.7
1	Control	364	10.3	2.9
